# Supplementary material for: Chromatin compaction during confined cell migration induces and reshapes nuclear condensates
Source: Nat Commun. 2024 Nov 18;15:9964. doi: 10.1038/s41467-024-54120-5 (PMC11574006; doi:10.1038/s41467-024-54120-5)
Supplement: Supplementary file 8 — Source Data [file 41467_2024_54120_MOESM8_ESM.xlsx]

## Sheet: Fig 1G
Distribution of outcomes: fusion, fission or no change (NA)				SRRM1-eYFP (15-µm channel)					SRRM1-eYFP (2-µm channel)					NPM1-mCherry (15-µm channel)					NPM1-mCherry (2-µm channel)
	Fusion	Fission	No Change	File Name	Observed Interval (frame)	Observed Interval (min)	Observed Instance	Event Type	File Name	Observed Interval (frame)	Observed Interval (min)	Observed Instance	Event Type	File Name	Observed Interval (frame)	Observed Interval (min)	Observed Instance	Event Type	File Name	Observed Interval (frame)	Observed Interval (min)	Observed Instance	Event Type
Nucleoli (in 15-µm)	16.67	0	83.33	20240812_SRRM_CTRL001	50	150	2	Fusion	20240812_SRRM001	50	150	1	Fission	20240812_NPM1_CTRL001	50	150	0	NA	20240812_NPM1001	50	150	0	NA
Nucleoli (in 2-µm)	39.62	16.98	43.4	20240812_SRRM_CTRL002	50	150	1	Fusion	20240812_SRRM001	50	150	1	Fusion	20240812_NPM1_CTRL002	50	150	1	Fusion	20240812_NPM1002	50	150	0	NA
Nuclear Speckles (in 15-µm)	60.27	1.37	38.36	20240812_SRRM_CTRL003	50	150	1	Fusion	20240812_SRRM002	50	150	1	Fission	20240812_NPM1_CTRL003	50	150	0	NA	20240812_NPM1003	50	150	1	Fusion
Nuclear Speckles (in 2-µm)	83.57	7.86	8.57	20240812_SRRM_CTRL004	50	150	0	NA	20240812_SRRM003	50	150	0	NA	20240812_NPM1_CTRL004	50	150	0	NA	20240812_NPM1004	50	150	0	NA
				20240812_SRRM_CTRL005	50	150	1	Fusion	20240812_SRRM004	50	150	1	Fusion	20240812_NPM1_CTRL005	50	150	0	NA	20240812_NPM1005	50	150	0	NA
				20240812_SRRM_CTRL006	50	150	1	Fusion	20240812_SRRM005	50	150	0	NA	20240812_NPM1_CTRL006	50	150	0	NA	20240812_NPM1006	50	150	0	NA
				20240812_SRRM_CTRL007	50	150	1	Fusion	20240812_SRRM006	50	150	2	Fusion	20240812_NPM1_CTRL007	50	150	0	NA	20240812_NPM1007	50	150	0	NA
				20240812_SRRM_CTRL008	50	150	0	NA	20240812_SRRM007	50	150	2	Fusion	20240812_NPM1_CTRL008	50	150	0	NA	20240812_NPM1008	50	150	1	Fusion
				20240812_SRRM_CTRL009	50	150	0	NA	20240812_SRRM008	50	150	2	Fusion	20240812_NPM1_CTRL009	50	150	0	NA	20240812_NPM1009	50	150	1	Fusion
				20240812_SRRM_CTRL010	50	150	1	Fusion	20240812_SRRM009	50	150	0	NA	20240812_NPM1_CTRL010	50	150	0	NA	20240812_NPM1010	50	150	0	NA
				20240812_SRRM_CTRL011	50	150	1	Fusion	20240812_SRRM010	50	150	2	Fusion	20240814_NPM1_CTRL001	50	150	0	NA	20240812_NPM1011	50	150	0	NA
				20240812_SRRM_CTRL012	50	150	0	NA	20240812_SRRM011	50	150	3	Fusion	20240814_NPM1_CTRL002	50	150	1	Fusion	20240812_NPM1012	50	150	1	Fusion
				20240812_SRRM_CTRL013	50	150	0	NA	20240812_SRRM012	50	150	2	Fusion	20240814_NPM1_CTRL003	50	150	0	NA	20240812_NPM1013	50	150	0	NA
				20240812_SRRM_CTRL014	50	150	1	Fusion	20240812_SRRM013	50	150	1	Fusion	20240814_NPM1_CTRL004	50	150	0	NA	20240812_NPM1014	50	150	0	NA
				20240812_SRRM_CTRL015	50	150	1	Fusion	20240812_SRRM014	50	150	1	Fusion	20240814_NPM1_CTRL005	50	150	0	NA	20240812_NPM1015	50	150	0	NA
				20240812_SRRM_CTRL016	50	150	2	Fusion	20240812_SRRM015	50	150	0	NA	20240814_NPM1_CTRL006	50	150	0	NA	20240812_NPM1016	50	150	1	Fusion
				20240812_SRRM_CTRL017	50	150	1	Fusion	20240812_SRRM016	50	150	3	Fusion	20240814_NPM1_CTRL007	50	150	0	NA	20240812_NPM1017	50	150	1	Fission
				20240812_SRRM_CTRL018	50	150	1	Fusion	20240812_SRRM017	50	150	2	Fusion	20240814_NPM1_CTRL008	50	150	1	Fusion	20240814_NPM1001	50	150	1	Fusion
				20240812_SRRM_CTRL019	50	150	1	Fusion	20240812_SRRM018	50	150	1	Fusion	20240814_NPM1_CTRL009	50	150	0	NA	20240814_NPM1002	50	150	1	Fission
				20240812_SRRM_CTRL020	50	150	0	NA	20240812_SRRM019	50	150	0	NA	20240814_NPM1_CTRL010	50	150	1	Fusion	20240814_NPM1003	50	150	1	Fusion
				20240812_SRRM_CTRL021	50	150	0	NA	20240812_SRRM020	50	150	0	NA	20240814_NPM1_CTRL011	50	150	0	NA	20240814_NPM1004	50	150	1	Fusion
				20240812_SRRM_CTRL022	50	150	0	NA	20240812_SRRM021	50	150	2	Fusion	20240814_NPM1_CTRL012	50	150	0	NA	20240814_NPM1005	50	150	2	Fusion
				20240812_SRRM_CTRL023	50	150	0	NA	20240812_SRRM022	50	150	1	Fusion	20240814_NPM1_CTRL013	50	150	1	Fusion	20240814_NPM1006	50	150	0	NA
				20240812_SRRM_CTRL024	50	150	0	NA	20240812_SRRM023	50	150	1	Fission	20240814_NPM1_CTRL014	50	150	0	NA	20240814_NPM1007	50	150	1	Fusion
				20240812_SRRM_CTRL025	50	150	0	NA	20240812_SRRM023	50	150	4	Fusion	20240814_NPM1_CTRL015	50	150	0	NA	20240814_NPM1008	50	150	0	NA
				20240812_SRRM_CTRL026	50	150	2	Fusion	20240812_SRRM024	50	150	2	Fusion	20240820_NPM1_CTRL001	50	150	0	NA	20240814_NPM1009	50	150	1	Fission
				20240812_SRRM_CTRL027	50	150	0	NA	20240812_SRRM025	50	150	1	Fusion	20240820_NPM1_CTRL002	50	150	0	NA	20240814_NPM1010	50	150	2	Fusion
				20240812_SRRM_CTRL028	50	150	0	NA	20240812_SRRM026	50	150	2	Fusion	20240820_NPM1_CTRL003	50	150	0	NA	20240814_NPM1011	50	150	2	Fusion
				20240812_SRRM_CTRL029	50	150	1	Fusion	20240812_SRRM027	50	150	1	Fusion	20240820_NPM1_CTRL004	50	150	0	NA	20240814_NPM1012	50	150	2	Fission
				20240812_SRRM_CTRL030	50	150	0	NA	20240812_SRRM028	50	150	1	Fusion	20240820_NPM1_CTRL005	50	150	0	NA	20240814_NPM1013	50	150	1	Fusion
				20240812_SRRM_CTRL031	50	150	1	Fusion	20240812_SRRM029	50	150	2	Fusion						20240814_NPM1014	50	150	2	Fusion
				20240812_SRRM_CTRL032	50	150	0	NA	20240812_SRRM030	50	150	3	Fusion						20240814_NPM1015	50	150	0	NA
				20240812_SRRM_CTRL033	50	150	1	Fusion	20240812_SRRM031	50	150	4	Fusion						20240814_NPM1016	50	150	1	Fusion
				20240812_SRRM_CTRL034	50	150	0	NA	20240812_SRRM032	50	150	1	Fusion						20240814_NPM1017	50	150	0	NA
				20240812_SRRM_CTRL035	50	150	1	Fusion	20240812_SRRM033	50	150	2	Fusion						20240814_NPM1018	50	150	1	Fusion
				20240812_SRRM_CTRL036	50	150	1	Fusion	20240812_SRRM034	50	150	4	Fusion						20240814_NPM1019	50	150	0	NA
				20240812_SRRM_CTRL037	50	150	0	NA	20240812_SRRM035	50	150	0	NA						20240814_NPM1020	50	150	1	Fission
				20240812_SRRM_CTRL038	50	150	0	NA	20240812_SRRM036	50	150	4	Fusion						20240814_NPM1021	50	150	1	Fission
				20240812_SRRM_CTRL039	50	150	0	NA	20240812_SRRM037	50	150	0	NA						20240814_NPM1022	50	150	1	Fission
				20240814_SRRM_CTRL001	50	150	2	Fusion	20240812_SRRM038	50	150	0	NA						20240820_NPM1001	50	150	1	Fission
				20240814_SRRM_CTRL002	50	150	2	Fusion	20240812_SRRM039	50	150	1	Fusion						20240820_NPM1002	50	150	0	NA
				20240814_SRRM_CTRL003	50	150	1	Fusion	20240812_SRRM040	50	150	3	Fusion						20240820_NPM1003	50	150	0	NA
				20240814_SRRM_CTRL004	50	150	0	NA	20240812_SRRM040	50	150	1	Fusion						20240820_NPM1004	50	150	0	NA
				20240814_SRRM_CTRL005	50	150	0	NA	20240812_SRRM041	50	150	1	Fusion						20240820_NPM1005	50	150	0	NA
				20240814_SRRM_CTRL006	50	150	1	Fission	20240812_SRRM042	50	150	1	Fusion						20240820_NPM1006	50	150	0	NA
				20240814_SRRM_CTRL006	50	150	0	NA	20240812_SRRM043	50	150	1	Fusion						20240820_NPM1007	50	150	0	NA
				20240814_SRRM_CTRL007	50	150	0	NA	20240814_SRRM001	50	150	1	Fusion						20240820_NPM1008	50	150	0	NA
				20240814_SRRM_CTRL008	50	150	1	Fusion	20240814_SRRM002	50	150	0	NA						20240820_NPM1009	50	150	1	Fusion
				20240814_SRRM_CTRL009	50	150	1	Fusion	20240814_SRRM003	50	150	0	NA
				20240814_SRRM_CTRL010	50	150	1	Fusion	20240814_SRRM004	50	150	1	Fusion
				20240814_SRRM_CTRL011	50	150	2	Fusion	20240814_SRRM005	50	150	1	Fusion
				20240814_SRRM_CTRL012	50	150	2	Fusion	20240814_SRRM006	50	150	3	Fusion
				20240814_SRRM_CTRL013	50	150	0	NA	20240814_SRRM007	50	150	0	NA
				20240814_SRRM_CTRL014	50	150	0	NA	20240814_SRRM008	50	150	1	Fusion
				20240814_SRRM_CTRL014	50	150	0	NA	20240814_SRRM009	50	150	1	Fusion
				20240814_SRRM_CTRL015	50	150	2	Fusion	20240814_SRRM010	50	150	2	Fusion
				20240814_SRRM_CTRL016	50	150	2	Fusion	20240814_SRRM011	50	150	2	Fission
				20240814_SRRM_CTRL017	50	150	0	NA	20240814_SRRM012	50	150	1	Fusion
				20240820_SRRM_CTRL001	50	150	1	Fusion	20240814_SRRM013	50	150	1	Fission
				20240820_SRRM_CTRL002	50	150	0	NA	20240814_SRRM013	50	150	2	Fusion
				20240820_SRRM_CTRL003	50	150	1	Fusion	20240814_SRRM014	50	150	1	Fission
				20240820_SRRM_CTRL004	50	150	1	Fusion	20240814_SRRM014	50	150	1	Fusion
				20240820_SRRM_CTRL005	50	150	2	Fusion	20240814_SRRM015	50	150	2	Fusion
									20240814_SRRM016	50	150	1	Fission
									20240814_SRRM016	50	150	1	Fusion
									20240814_SRRM017	50	150	1	Fusion
									20240814_SRRM018	50	150	1	Fusion
									20240814_SRRM019	50	150	2	Fission
									20240814_SRRM019	50	150	4	Fusion
									20240814_SRRM020	50	150	1	Fusion
									20240814_SRRM021	50	150	3	Fusion
									20240814_SRRM022	50	150	1	Fission
									20240814_SRRM022	50	150	1	Fusion
									20240814_SRRM023	50	150	3	Fusion
									20240814_SRRM024	50	150	3	Fusion
									20240814_SRRM025	50	150	3	Fusion
									20240814_SRRM026	50	150	2	Fusion
									20240814_SRRM027	50	150	1	Fusion
									20240820_SRRM001	50	150	2	Fusion
									20240820_SRRM002	50	150	2	Fusion
									20240820_SRRM003	50	150	4	Fusion
									20240820_SRRM004	50	150	1	Fusion
									20240820_SRRM005	50	150	1	Fusion
									20240820_SRRM006	50	150	2	Fusion

## Sheet: Fig 1H
File Name	Total Interval (frame)	Observed Interval (min)	Observed Instance	Event Type	Rate of Instance (hr-1)
20240812_NPM1_CTRL001	43	129	0	NA	0
20240812_NPM1_CTRL002	152	456	1	Fusion	0.131579
20240812_NPM1_CTRL003	70	210	0	NA	0
20240812_NPM1_CTRL004	110	330	0	NA	0
20240812_NPM1_CTRL005	71	213	0	NA	0
20240812_NPM1_CTRL006	58	174	0	NA	0
20240812_NPM1_CTRL007	58	174	0	NA	0
20240812_NPM1_CTRL008	56	168	0	NA	0
20240812_NPM1_CTRL009	69	207	0	NA	0
20240812_NPM1_CTRL010	56	168	0	NA	0
20240814_NPM1_CTRL001	81	243	0	NA	0
20240814_NPM1_CTRL002	65	195	1	Fusion	0.307692
20240814_NPM1_CTRL003	64	192	0	NA	0
20240814_NPM1_CTRL004	43	129	0	NA	0
20240814_NPM1_CTRL005	47	141	0	NA	0
20240814_NPM1_CTRL006	44	132	0	NA	0
20240814_NPM1_CTRL007	67	201	0	NA	0
20240814_NPM1_CTRL008	95	285	1	Fusion	0.210526
20240814_NPM1_CTRL009	38	114	0	NA	0
20240814_NPM1_CTRL010	66	198	1	Fusion	0.30303
20240814_NPM1_CTRL011	55	165	0	NA	0
20240814_NPM1_CTRL012	108	324	0	NA	0
20240814_NPM1_CTRL013	104	312	1	Fusion	0.192308
20240814_NPM1_CTRL014	46	138	0	NA	0
20240814_NPM1_CTRL015	48	144	0	NA	0
20240812_NPM1001	15	45	0	NA	0
20240812_NPM1002	35	105	0	NA	0
20240812_NPM1003	16	48	1	Fusion	1.25
20240812_NPM1004	21	63	0	NA	0
20240812_NPM1005	25	75	0	NA	0
20240812_NPM1006	43	129	0	NA	0
20240812_NPM1007	9	27	0	NA	0
20240812_NPM1008	19	57	1	Fusion	1.05263
20240812_NPM1009	40	120	1	Fusion	0.5
20240812_NPM1010	17	51	0	NA	0
20240812_NPM1011	19	57	0	NA	0
20240812_NPM1012	12	36	1	Fusion	1.66667
20240812_NPM1013	21	63	0	NA	0
20240812_NPM1014	12	36	0	NA	0
20240812_NPM1015	32	96	0	NA	0
20240812_NPM1016	98	294	1	Fusion	0.204082
20240812_NPM1017	49	147	1	Fusion	0.408163
20240814_NPM1001	49	147	1	Fission	0.408163
20240814_NPM1002	76	228	3	Fusion	0.789474
20240814_NPM1003	76	228	1	Fission	0.263158
20240814_NPM1004	55	165	1	Fusion	0.363636
20240814_NPM1005	11	33	2	Fusion	3.63636
20240814_NPM1006	30	90	0	NA	0
20240814_NPM1007	51	153	2	Fusion	0.784314
20240814_NPM1008	32	96	0	NA	0
20240814_NPM1009	32	96	1	Fission	0.625
20240814_NPM1010	32	96	2	Fusion	1.25
20240814_NPM1011	32	96	2	Fusion	1.25
20240814_NPM1012	57	171	2	Fission	0.701754
20240814_NPM1013	32	96	1	Fusion	0.625
20240814_NPM1014	49	147	2	Fusion	0.816327
20240814_NPM1015	17	51	0	NA	0
20240814_NPM1016	47	141	1	Fusion	0.425532
20240814_NPM1017	17	51	0	NA	0
20240814_NPM1018	78	234	2	Fusion	0.512821
20240814_NPM1019	15	45	0	NA	0
20240814_NPM1020	87	261	2	Fission	0.45977
20240814_NPM1021	31	93	1	Fission	0.645161
20240814_NPM1022	17	51	1	Fission	1.17647
20240820_NPM1_CTRL001	107	321	0	NA	0
20240820_NPM1_CTRL002	80	240	0	NA	0
20240820_NPM1_CTRL003	67	201	0	NA	0
20240820_NPM1_CTRL004	69	207	0	NA	0
20240820_NPM1_CTRL005	86	258	0	NA	0
20240820_NPM1001	28	84	1	Fission	0.714286
20240820_NPM1002	22	66	0	NA	0
20240820_NPM1003	20	60	0	NA	0
20240820_NPM1004	18	54	0	NA	0
20240820_NPM1005	41	123	0	NA	0
20240820_NPM1006	20	60	0	NA	0
20240820_NPM1007	22	66	0	NA	0
20240820_NPM1008	52	156	0	NA	0
20240820_NPM1009	16	48	1	Fusion	1.25

## Sheet: Fig 1I
File Name	Total Interval (frame)	Observed Interval (min)	Observed Instance	Event Type	Rate of Instance (hr-1)
20240812_SRRM_CTRL001	60	180	3	Fusion	1
20240812_SRRM_CTRL002	60	180	1	Fusion	0.333333
20240812_SRRM_CTRL003	60	180	1	Fusion	0.333333
20240812_SRRM_CTRL004	61	183	1	Fusion	0.327869
20240812_SRRM_CTRL005	41	123	1	Fusion	0.487805
20240812_SRRM_CTRL006	60	180	2	Fusion	0.666667
20240812_SRRM_CTRL007	37	111	1	Fusion	0.540541
20240812_SRRM_CTRL008	50	150	1	Fusion	0.4
20240812_SRRM_CTRL009	61	183	0	NA	0
20240812_SRRM_CTRL010	61	183	1	Fusion	0.327869
20240812_SRRM_CTRL011	61	183	1	Fusion	0.327869
20240812_SRRM_CTRL012	61	183	0	NA	0
20240812_SRRM_CTRL013	61	183	0	NA	0
20240812_SRRM_CTRL014	32	96	1	Fusion	0.625
20240812_SRRM_CTRL015	72	216	0	NA	0
20240812_SRRM_CTRL016	62	186	4	Fusion	1.29032
20240812_SRRM_CTRL017	64	192	1	Fusion	0.3125
20240812_SRRM_CTRL018	70	210	3	Fusion	0.857143
20240812_SRRM_CTRL019	45	135	1	Fusion	0.444444
20240812_SRRM_CTRL020	117	351	1	Fusion	0.17094
20240812_SRRM_CTRL021	91	273	1	Fusion	0.21978
20240812_SRRM_CTRL022	61	183	0	NA	0
20240812_SRRM_CTRL023	61	183	0	NA	0
20240812_SRRM_CTRL024	59	177	0	NA	0
20240812_SRRM_CTRL025	45	135	0	NA	0
20240812_SRRM_CTRL026	58	174	2	Fusion	0.689655
20240812_SRRM_CTRL027	61	183	0	NA	0
20240812_SRRM_CTRL028	61	183	0	NA	0
20240812_SRRM_CTRL029	64	192	2	Fusion	0.625
20240812_SRRM_CTRL030	60	180	2	Fusion	0.666667
20240812_SRRM_CTRL031	60	180	1	Fusion	0.333333
20240812_SRRM_CTRL032	68	204	1	Fusion	0.294118
20240812_SRRM_CTRL033	67	201	2	Fusion	0.597015
20240812_SRRM_CTRL034	67	201	1	Fusion	0.298507
20240812_SRRM_CTRL035	61	183	3	Fusion	0.983607
20240812_SRRM_CTRL036	61	183	1	Fusion	0.327869
20240812_SRRM_CTRL037	53	159	1	Fusion	0.377358
20240812_SRRM_CTRL038	86	258	2	Fusion	0.465116
20240812_SRRM_CTRL039	33	99	0	NA	0
20240812_SRRM001	9	27	1	Fusion	2.22222
20240812_SRRM001	9	27	1	Fission	2.22222
20240812_SRRM002	15	45	1	Fission	1.33333
20240812_SRRM003	9	27	0	NA	0
20240812_SRRM004	12	36	1	Fusion	1.66667
20240812_SRRM005	20	60	0	NA	0
20240812_SRRM006	12	36	2	Fusion	3.33333
20240812_SRRM007	28	84	2	Fusion	1.42857
20240812_SRRM008	23	69	2	Fusion	1.73913
20240812_SRRM009	33	99	0	NA	0
20240812_SRRM010	40	120	2	Fusion	1
20240812_SRRM011	24	72	3	Fusion	2.5
20240812_SRRM012	39	117	2	Fusion	1.02564
20240812_SRRM013	74	222	3	Fusion	0.810811
20240812_SRRM014	12	36	1	Fusion	1.66667
20240812_SRRM015	21	63	0	NA	0
20240812_SRRM016	46	138	3	Fusion	1.30435
20240812_SRRM017	35	105	2	Fusion	1.14286
20240812_SRRM018	25	75	1	Fusion	0.8
20240812_SRRM019	21	63	0	NA	0
20240812_SRRM020	57	171	0	NA	0
20240812_SRRM021	27	81	2	Fusion	1.48148
20240812_SRRM022	12	36	1	Fusion	1.66667
20240812_SRRM023	85	255	7	Fusion	1.64706
20240812_SRRM023	85	255	1	Fission	0.235294
20240812_SRRM024	14	42	2	Fusion	2.85714
20240812_SRRM025	60	180	1	Fusion	0.333333
20240812_SRRM026	53	159	2	Fusion	0.754717
20240812_SRRM027	52	156	2	Fusion	0.769231
20240812_SRRM028	20	60	1	Fusion	1
20240812_SRRM029	32	96	2	Fusion	1.25
20240812_SRRM030	31	93	3	Fusion	1.93548
20240812_SRRM031	27	81	4	Fusion	2.96296
20240812_SRRM032	31	93	1	Fusion	0.645161
20240812_SRRM033	31	93	2	Fusion	1.29032
20240812_SRRM034	26	78	4	Fusion	3.07692
20240812_SRRM035	35	105	0	NA	0
20240812_SRRM036	24	72	4	Fusion	3.33333
20240812_SRRM037	31	93	0	NA	0
20240812_SRRM038	12	36	0	NA	0
20240812_SRRM039	13	39	1	Fusion	1.53846
20240812_SRRM040	19	57	3	Fusion	3.15789
20240812_SRRM040	19	57	1	Fusion	1.05263
20240812_SRRM041	19	57	1	Fusion	1.05263
20240812_SRRM042	14	42	1	Fusion	1.42857
20240812_SRRM043	12	36	1	Fusion	1.66667
20240814_SRRM_CTRL001	85	255	3	Fusion	0.705882
20240814_SRRM_CTRL002	94	282	6	Fusion	1.2766
20240814_SRRM_CTRL003	68	204	2	Fusion	0.588235
20240814_SRRM_CTRL004	60	180	1	Fusion	0.333333
20240814_SRRM_CTRL005	60	180	1	Fusion	0.333333
20240814_SRRM_CTRL006	90	270	1	Fusion	0.222222
20240814_SRRM_CTRL006	90	270	1	Fission	0.222222
20240814_SRRM_CTRL007	80	240	0	NA	0
20240814_SRRM_CTRL008	60	180	2	Fusion	0.666667
20240814_SRRM_CTRL009	60	180	2	Fusion	0.666667
20240814_SRRM_CTRL010	57	171	2	Fusion	0.701754
20240814_SRRM_CTRL011	43	129	2	Fusion	0.930233
20240814_SRRM_CTRL012	36	108	2	Fusion	1.11111
20240814_SRRM_CTRL013	76	228	1	Fusion	0.263158
20240814_SRRM_CTRL014	73	219	1	Fusion	0.273973
20240814_SRRM_CTRL014	73	219	1	Fission	0.273973
20240814_SRRM_CTRL015	43	129	2	Fusion	0.930233
20240814_SRRM_CTRL016	85	255	6	Fusion	1.41176
20240814_SRRM_CTRL017	91	273	1	Fusion	0.21978
20240814_SRRM001	12	36	1	Fusion	1.66667
20240814_SRRM002	12	36	0	NA	0
20240814_SRRM003	18	54	0	NA	0
20240814_SRRM004	16	48	1	Fusion	1.25
20240814_SRRM005	11	33	0	Fusion	0
20240814_SRRM006	16	48	3	Fusion	3.75
20240814_SRRM007	16	48	0	NA	0
20240814_SRRM008	11	33	1	Fusion	1.81818
20240814_SRRM009	12	36	1	Fusion	1.66667
20240814_SRRM010	11	33	2	Fusion	3.63636
20240814_SRRM011	8	24	2	Fission	5
20240814_SRRM012	76	228	2	Fusion	0.526316
20240814_SRRM013	35	105	2	Fusion	1.14286
20240814_SRRM013	35	105	1	Fission	0.571429
20240814_SRRM014	112	336	4	Fusion	0.714286
20240814_SRRM014	112	336	1	Fission	0.178571
20240814_SRRM015	16	48	2	Fusion	2.5
20240814_SRRM016	120	360	3	Fusion	0.5
20240814_SRRM016	120	360	1	Fission	0.166667
20240814_SRRM017	43	129	1	Fusion	0.465116
20240814_SRRM018	11	33	1	Fusion	1.81818
20240814_SRRM019	36	108	4	Fusion	2.22222
20240814_SRRM019	36	108	2	Fission	1.11111
20240814_SRRM020	20	60	1	Fusion	1
20240814_SRRM021	27	81	3	Fusion	2.22222
20240814_SRRM022	89	267	2	Fusion	0.449438
20240814_SRRM022	89	267	1	Fission	0.224719
20240814_SRRM023	69	207	3	Fusion	0.869565
20240814_SRRM024	27	81	3	Fusion	2.22222
20240814_SRRM025	31	93	3	Fusion	1.93548
20240814_SRRM026	45	135	2	Fusion	0.888889
20240814_SRRM027	78	234	1	Fusion	0.25641
20240820_SRRM_CTRL001	72	216	3	Fusion	0.833333
20240820_SRRM_CTRL002	70	210	0	Fusion	0
20240820_SRRM_CTRL003	86	258	2	Fusion	0.465116
20240820_SRRM_CTRL004	75	225	2	Fusion	0.533333
20240820_SRRM_CTRL005	71	213	2	Fusion	0.56338
20240820_SRRM001	13	39	2	Fusion	3.07692
20240820_SRRM002	80	240	3	Fusion	0.75
20240820_SRRM003	36	108	4	Fusion	2.22222
20240820_SRRM004	51	153	0	Fusion	0
20240820_SRRM005	112	336	3	Fusion	0.535714
20240820_SRRM006	29	87	2	Fusion	1.37931

## Sheet: Fig 2C, Fig S10
Cells migrating through 2-µm channels																								Cells migrating through 15-µm channels
Progression	Experimental Replicate 1									Experimental Replicate 2				Experimental Replicate 3										Progression	Experimental Replicate 1				Experimental Replicate 2							Experimental Replicate 3
	Cell001	Cell002	Cell003	Cell004	Cell005	Cell006	Cell007	Cell008	Cell009	Cell010	Cell011	Cell012	Cell013	Cell014	Cell015	Cell016	Cell017	Cell018	Cell019	Cell020	Cell021	Cell022	Cell023		Cell001	Cell002	Cell003	Cell004	Cell005	Cell006	Cell007	Cell008	Cell009	Cell010	Cell011	Cell012	Cell013	Cell014	Cell015	Cell016	Cell017
0	1	1	1	1	1	1	1	1	1	1	1	1	1	1	1	1	1	1	1	1	1	1	1	0	1	1	1	1	1	1	1	1	1	1	1	1	1	1	1	1	1
10	1.07768	0.980682	0.99713	0.897125	1.01527	0.989755	0.934582		0.913691	1.07768	1.0101	0.92711	1.07934	0.986807	1.32177	0.955612	0.985935	1.00796		0.898984	1.02583	1.03542	0.901949	10		1.02651	1.03154		1.02651	0.941989	1.02028	1.03124	0.853209		0.983724		0.972748			1.16601	0.998963
20	1.23805	0.966417	1.5216	0.867306	1.12023	0.948998	0.920477	1.49866	0.994798	1.23805	1.03627		1.04023	1.21353	1.34452	0.996024	0.959212	1.23912		0.851953	1.17346	1.05164	0.913641	20	0.978314	1.05946		0.978314	1.05946	0.879097	1.01627	1.03779	0.835542		0.964414	0.970856	0.953066			1.22135	0.99758
30	1.34785	0.989001			1.34671				1.08639	1.34785	1.00777	0.863914	0.913755		1.82862	0.65584		1.46602		0.878622	1.4603	1.19305	0.96465	30		1.0203			1.0203	0.901945	0.992119	1.06428	0.825756			0.984905
40	1.3624	1.12099			1.17953	0.96497			1.12214	1.3624					1.93791						2.056		1.55774	40	0.9934	1.02416		0.9934	1.02416	0.941814	0.986129	1.10897	1.06469		0.977103		1.03104			1.20499	0.964039
50	1.30073				1.15662	0.946244	1.54621		1.10802	1.30073	1.06166			0.955553	1.54133	1.20029		1.06568		0.894479			1.53149	50		0.999597	1.03271		0.999597	0.934645	0.989912	1.0869	0.857885			0.9864	0.988645			1.20359
60	1.23615	1.23273	1.26987	0.840469	1.70203	0.923662			1.09367	1.23615		0.968761				1.46086					2.14631	1.48631	1.72021	60		0.945425			0.945425	0.987716	0.978562	1.07255	0.864121		1.024					1.22883
70	1.45598				1.83412	0.730337			1.41424	1.45598	1.46425		1.9643	1.58832					2.06722					70		0.981241			0.981241	0.865341			0.869836		1.01297	0.880586				1.23612
80	1.24635								1.56619	1.24635	1.9228	1.66032		1.2166	1.11211	0.729425	0.985935	2.26272					0.993231	80	0.958703	0.936109	1.01752	0.958703	0.936109	0.804663	0.96343	1.04221	0.960769		1.02345					1.2479
90	1.40845								1.14708	1.40845				1.05905	1.05524						1.24117	1.05991	0.869333	90		0.974064			0.974064	0.847971		1.03945	1.01559		1.01793		0.965935			1.23948
100	1.14594	2.53586		0.895421	1.33075	0.871416	1.39081	0.792824	1.26162	1.14594	1.26149	1.08582	1.30304	0.96153	0.0658661	0.810249	0.929852	1.3822	1.08385	1.04945	1.29212	1.24461	0.752	100	0.98812	0.976824	1.03271	0.98812	0.976824	0.826038	0.98534		0.579182	0.961039	1.03632	0.948363	1.02271	1.03131	0.666001	1.20407	0.943078
(empty cells denotes NaN values due to unassigned progression bin)

## Sheet: Fig 2D, Fig S11
Advancing half having passed 2-µm channels														Trailing half not having passed 2-µm channels
Progression	Independent Experiment 1					Independent Experiment 2				Independent Experiment 3				Progression	Independent Experiment 1					Independent Experiment 2				Independent Experiment 3
	Cell001	Cell002	Cell003	Cell004	Cell005	Cell006	Cell007	Cell008	Cell009	Cell010	Cell011	Cell012	Cell013		Cell001	Cell002	Cell003	Cell004	Cell005	Cell006	Cell007	Cell008	Cell009	Cell010	Cell011	Cell012	Cell013
0						1								0													1
0.1	1	1	1	1	1	0.616429	1	1		1	1	1		0.1	1	1			1	1		1					1.05287
0.2	0.562014		0.765857	0.857494	0.672296	0.518199	0.62729	0.69299	1	0.788566	0.66221	0.558615	1	0.2	1.06778	1.11608			1.12823	1.09456			1		1
0.3	0.437569	0.499885	0.613841		0.487913	0.367722		0.517096		0.626476	0.470074	0.327717		0.3	1.15601	1.3017	1	1	1.22052	1.19273			1.07632		1.00599
0.4	0.357114	0.416082	0.541931	0.599526	0.423111		0.422725	0.356468			0.382281	0.251075		0.4	1.23453		1.0427	1.11467	1.30015	1.26397		1.18846		1	1.09928
0.5	0.302816	0.37704	0.483886	0.55043	0.358204	0.303007			0.387877	0.487595	0.318893			0.5	1.37657	1.51544	1.07846	1.2381	1.43118	1.43553	1	1.23989		1.0507	1.31512
0.6	0.270273	0.328571	0.434018	0.463613	0.304784		0.36045			0.416388	0.309909			0.6	1.59857	1.7421	1.36674	1.56835	1.58801		1.35381	1.45301	1.52228	1.29252	1.54935	1
0.7			0.392833	0.424717	0.270981	0.253879			0.322375	0.361953				0.7	1.90095	2.11097	1.75091	1.74673	1.80735	1.91787	1.48691	1.78735			2.00534	0.994013	1.34783
0.8	0.215136		0.341025		0.239533	0.226358								0.8	2.21725		2.33166	2.11112	2.33154	2.54981		2.09399
0.9		0.251694	0.332627		0.228053	0.219732	0.230311						0.328022	0.9	3.38108	4.02499	2.38011		3.17886	3.47853				2.72956
(empty cells denotes NaN values due to unassigned progression bin)

## Sheet: Fig 3B
Trailing	Advancing	Middle
0.246	0.329	0.176
0.399	0.117	0.141
0.164	0.387	0.2
0.106	0.458	0.176
0.094	0.141	0.153
0.34	0.106	0.129
0.141	0.376	0.176
0.188	0.176	0.235
0.293	0.141	0.282
0.176	0.094	0.27
0.364	0.223	0.106
0.258	0.235	0.047
0.986	0.188	0.141
0.516	0.411	0.188
0.2	0.27	0.481
1.174	0.094	0.423
0.235	0.141	0.188
0.246	0.176	0.153
0.775	0.235	0.293
0.141	0.305	0.235
0.188	0.293	0.176
0.153	0.106	0.423
0.141	0.27	0.211
0.2	0.2
0.141	0.282
0.446	0.129
0.2	0.129
0.282	0.129
0.599	0.094
0.117	0.305
0.329	0.117
0.246	0.258
0.106	0.423
0.164	0.423
0.857	0.129
0.516	0.34
0.364	0.376
0.329	0.645
0.282	0.305
0.552	0.352
0.2	0.117
0.246	0.117
0.188	0.106
0.763	0.211
0.293	0.575
0.141	0.129
0.188	0.129
0.223	0.293
0.106	0.376
0.176	0.153
0.235	0.34
0.704	0.423
0.2	0.352
0.176	0.094
0.141	0.141
0.117	0.282
0.164	0.211
0.153	0.141
0.2	0.164
0.094	0.34
0.411	0.868
0.434	0.094
0.27	0.164
0.176	0.293
0.411	0.376
0.305	0.141
0.141	0.106
0.141	0.106
0.211	0.2
0.106	0.106
0.282	0.164
0.176	0.293
0.129	0.34
0.329	0.141
0.352	0.188
1.162	0.246
0.481	0.376
0.164	0.141
0.176	0.27
0.563	0.106
0.751	0.282
0.094	0.164
0.657	0.188
0.469	0.411
0.657	0.317
0.34	0.575
0.446	0.258
0.106	0.434
0.094	0.563
0.2	0.563
0.164	0.352
0.117	0.141
0.446	0.223
0.176	0.223
0.364	0.164
0.258	0.329
0.399	0.376
0.211	0.2
0.164	0.305
0.469	0.188
0.411	0.657
0.176	0.141
0.223	0.188
0.282	0.352
0.305	0.399
0.282	0.423
0.176	0.258
0.188	0.223
0.317	0.188
0.258
0.094
0.293
0.505
0.681
0.763
0.188
0.258
0.258
0.317
0.106
0.129
0.423
0.211
0.129
0.258
0.129
0.317
0.176
0.129
0.376
0.352
0.575
0.317
0.387
0.329
0.423
0.129
0.516
0.915
0.176
0.223
0.352
0.164
0.246
0.129
0.117
0.399
0.352
0.282
0.117
0.211
0.27
0.164
0.176
0.599
0.235
0.587
0.188
0.411
0.645
0.106
0.141
0.188
0.246
0.387
0.434
0.246
0.164
0.164
0.27
0.376
0.587
0.141
0.176
0.293
0.27
0.235
0.622
0.364
0.094
0.376
0.2
0.34
0.2
0.927
0.352
0.798
0.34
0.2
0.352
0.962
0.469
0.164
0.317
0.622
0.153
0.106
0.376
0.563
0.552
0.493
0.493
0.329
0.352
0.282
0.88
0.106
0.469
0.622
0.751
0.094
0.188
0.106
0.153
0.305
0.411
0.246
0.634
0.305
0.106
0.223
0.2
0.305
0.329
0.223
0.669
0.34
0.153
0.188
0.246
0.364
1.08
0.129
0.141
0.153
0.258
0.528
0.223
0.599
0.458
0.188
0.2
0.106
0.117

## Sheet: Fig 3C
Trailing End Corelets		Advancing End Corelets
lagtime	msd	lagtime	msd
0.06	0.000766769	0.06	0.000537974
0.12	0.00111568	0.12	0.000836066
0.18	0.00135059	0.18	0.00104098
0.24	0.00153885	0.24	0.00121635
0.3	0.00168483	0.3	0.00135976
0.36	0.00181777	0.36	0.00148449
0.42	0.00193108	0.42	0.00159169
0.48	0.00203023	0.48	0.0016892
0.54	0.00211767	0.54	0.00176985
0.6	0.00219346	0.6	0.00184248
0.66	0.00226382	0.66	0.00190311
0.72	0.00232003	0.72	0.00195683
0.78	0.00237669	0.78	0.00201187
0.84	0.00243512	0.84	0.00206302
0.9	0.00248281	0.9	0.00212455
0.96	0.00253836	0.96	0.00218599
1.02	0.0025897	1.02	0.00224772
1.08	0.00265037	1.08	0.00231606
1.14	0.00271606	1.14	0.00238243
1.2	0.00277753	1.2	0.00244821
1.26	0.00284266	1.26	0.00251354
1.32	0.00289541	1.32	0.00257115
1.38	0.00294782	1.38	0.00261529
1.44	0.0030011	1.44	0.00266109
1.5	0.00304285	1.5	0.00270404
1.56	0.00307822	1.56	0.0027395
1.62	0.00311901	1.62	0.00277344
1.68	0.00315298	1.68	0.00280999
1.74	0.00318474	1.74	0.00284766
1.8	0.00321835	1.8	0.00289303
1.86	0.00325606	1.86	0.00293236
1.92	0.00328722	1.92	0.00297846
1.98	0.00332573	1.98	0.0030219
2.04	0.00336995	2.04	0.00307022
2.1	0.00341316	2.1	0.00311459
2.16	0.00345983	2.16	0.00316014
2.22	0.0035059	2.22	0.00320289
2.28	0.00354859	2.28	0.00324898
2.34	0.00358524	2.34	0.00328736
2.4	0.00361911	2.4	0.00331826
2.46	0.00365678	2.46	0.00335355
2.52	0.00369301	2.52	0.00338608
2.58	0.00372798	2.58	0.00341535
2.64	0.00375456	2.64	0.00344286
2.7	0.00378649	2.7	0.00348091
2.76	0.00382184	2.76	0.00351491
2.82	0.0038573	2.82	0.00355156
2.88	0.0038964	2.88	0.00358848
2.94	0.00393279	2.94	0.00362217
3	0.0039832	3	0.00365742
3.06	0.00402542	3.06	0.0037028
3.12	0.0040638	3.12	0.00373526
3.18	0.00409585	3.18	0.00376767
3.24	0.004139	3.24	0.00379547
3.3	0.00418033	3.3	0.00382778
3.36	0.00421168	3.36	0.00385833
3.42	0.00424307	3.42	0.00388562
3.48	0.00426874	3.48	0.00390978
3.54	0.00429314	3.54	0.00393587
3.6	0.00432025	3.6	0.00395957
3.66	0.00434746	3.66	0.00398738
3.72	0.004377	3.72	0.00401971
3.78	0.00441454	3.78	0.00404857
3.84	0.00444062	3.84	0.00407966
3.9	0.00447405	3.9	0.00411031
3.96	0.00450277	3.96	0.00414415
4.02	0.00453852	4.02	0.00417339
4.08	0.00456619	4.08	0.00420669
4.14	0.00459839	4.14	0.00423868
4.2	0.00463216	4.2	0.00426875
4.26	0.00465711	4.26	0.00429195
4.32	0.00468119	4.32	0.00431589
4.38	0.0047205	4.38	0.00433865
4.44	0.00475325	4.44	0.00435932
4.5	0.00478606	4.5	0.00437339
4.56	0.00481266	4.56	0.00439534
4.62	0.00484369	4.62	0.00441796
4.68	0.00486676	4.68	0.00444229
4.74	0.00488751	4.74	0.0044728
4.8	0.00491311	4.8	0.00449379
4.86	0.00493608	4.86	0.00452543
4.92	0.00497022	4.92	0.00456555
4.98	0.00500803	4.98	0.00459353
5.04	0.00503595	5.04	0.0046202
5.1	0.00506244	5.1	0.00465501
5.16	0.00509091	5.16	0.00469243
5.22	0.00511615	5.22	0.00471498
5.28	0.00513824	5.28	0.00474102
5.34	0.00516499	5.34	0.0047711
5.4	0.00519577	5.4	0.00479292
5.46	0.00522724	5.46	0.0048178
5.52	0.00525817	5.52	0.00483669
5.58	0.00528805	5.58	0.00486018
5.64	0.00531481	5.64	0.00488709
5.7	0.00534768	5.7	0.00491376
5.76	0.00537067	5.76	0.00494158
5.82	0.0054062	5.82	0.00497659
5.88	0.00543454	5.88	0.00501311
5.94	0.00547024	5.94	0.00504012
6	0.00550113	6	0.00507617
6.06	0.0055394	6.06	0.00510688
6.12	0.00557052	6.12	0.00513229
6.18	0.00559431	6.18	0.00515228
6.24	0.00561588	6.24	0.0051706
6.3	0.00564774	6.3	0.00519328
6.36	0.00567829	6.36	0.0052129
6.42	0.00570308	6.42	0.00523618
6.48	0.00572196	6.48	0.00526083
6.54	0.00574211	6.54	0.00527813
6.6	0.00577371	6.6	0.00530296
6.66	0.00580528	6.66	0.00533206
6.72	0.00583375	6.72	0.00536289
6.78	0.00585832	6.78	0.00539934
6.84	0.00588334	6.84	0.00542581
6.9	0.00590693	6.9	0.0054504
6.96	0.0059296	6.96	0.00547997
7.02	0.00595458	7.02	0.00550238
7.08	0.00598461	7.08	0.00553257
7.14	0.00601672	7.14	0.00556466
7.2	0.00604555	7.2	0.00558888
7.26	0.00606996	7.26	0.00560983
7.32	0.00610004	7.32	0.00563773
7.38	0.00612915	7.38	0.00567075
7.44	0.00615288	7.44	0.00569894
7.5	0.00618477	7.5	0.00572819
7.56	0.00622155	7.56	0.00575796
7.62	0.00624597	7.62	0.00578778
7.68	0.00626711	7.68	0.00582139
7.74	0.00629537	7.74	0.00584976
7.8	0.00632366	7.8	0.0058836
7.86	0.00635067	7.86	0.00591426
7.92	0.00637956	7.92	0.00594412
7.98	0.00640836	7.98	0.00597114
8.04	0.0064462	8.04	0.00599998
8.1	0.00647594	8.1	0.00602758
8.16	0.00650163	8.16	0.00605679
8.22	0.00652758	8.22	0.0060834
8.28	0.00654872	8.28	0.00610755
8.34	0.0065766	8.34	0.00612967
8.4	0.00661591	8.4	0.00615974
8.46	0.00664654	8.46	0.0061805
8.52	0.00667919	8.52	0.00620405
8.58	0.00670737	8.58	0.00623233
8.64	0.00673868	8.64	0.0062579
8.7	0.00676104	8.7	0.00629858
8.76	0.00678106	8.76	0.00632515
8.82	0.00679422	8.82	0.00635539
8.88	0.006811	8.88	0.00638954
8.94	0.00683092	8.94	0.00642172
9	0.006844	9	0.00645598
9.06	0.0068662	9.06	0.00647558
9.12	0.00689153	9.12	0.00651338
9.18	0.0069295	9.18	0.00654015
9.24	0.0069641	9.24	0.00656617
9.3	0.00700202	9.3	0.00658779
9.36	0.00703056	9.36	0.00661445
9.42	0.00705913	9.42	0.00663446
9.48	0.00708166	9.48	0.00665571
9.54	0.00710223	9.54	0.0066867
9.6	0.00712955	9.6	0.00671488
9.66	0.00715361	9.66	0.0067371
9.72	0.00718261	9.72	0.00676939
9.78	0.00721407	9.78	0.00680757
9.84	0.00724452	9.84	0.00682816
9.9	0.00726523	9.9	0.00685345
9.96	0.00729529	9.96	0.00688007
10.02	0.00732116	10.02	0.00689318
10.08	0.00735436	10.08	0.00691375
10.14	0.00737955	10.14	0.00694631
10.2	0.00740262	10.2	0.00697155
10.26	0.00743582	10.26	0.00700082
10.32	0.00746436	10.32	0.00704131
10.38	0.00749198	10.38	0.00707028
10.44	0.00751691	10.44	0.00708821
10.5	0.00753847	10.5	0.00712403
10.56	0.00756562	10.56	0.00715773
10.62	0.00757136	10.62	0.00718764
10.68	0.00760314	10.68	0.00722711
10.74	0.0076388	10.74	0.00725494
10.8	0.00766721	10.8	0.00728578
10.86	0.00768366	10.86	0.00732341
10.92	0.00770547	10.92	0.00735066
10.98	0.00773097	10.98	0.00738139
11.04	0.00776705	11.04	0.00742016
11.1	0.00780822	11.1	0.00747074
11.16	0.00783721	11.16	0.00750632
11.22	0.00786524	11.22	0.00751856
11.28	0.00790406	11.28	0.00753273
11.34	0.00794393	11.34	0.00755467
11.4	0.00794981	11.4	0.00755806
11.46	0.00797655	11.46	0.00756668
11.52	0.00801956	11.52	0.0076009
11.58	0.00804128	11.58	0.00762277
11.64	0.0081014	11.64	0.00764765
11.7	0.00813696	11.7	0.00771612
11.76	0.00819463	11.76	0.00776808
11.82	0.00825959	11.82	0.007794
11.88	0.00832744	11.88	0.0078088
11.94	NaN	11.94	0.00785369
12	NaN	12	NaN

## Sheet: Fig 3G
Before	During	After
0	11	2
1	2	0
0	3	1
4	7	1
0	1	0
2	6	0
0	1	0
0	1	4
0	3	1
0	3	2
0	3	0
0	0	0
0	1	1
2	4	1
3	2	1
1	2	0
0	3	4
1	1	0
0	2	1
0	2	0
1	4	1
0	0	1
1	2	4
2	0	0
0	3	0
5	0	2
0	4	0
2	1	0
1	6	2
0	6	4
2	0	2
2	1	0
2		0
Data not paired
Independent experiment N = 4 (see tab for Fig 3H)

## Sheet: Fig 3H
ExperimentID	CellID	Trailing	Advancing
Rep1	Cell001	7	0
Rep1	Cell002	0	0
Rep1	Cell003	0	0
Rep1	Cell004	6	0
Rep1	Cell005	8	0
Rep1	Cell006	7	3
Rep1	Cell007	4	2
Rep1	Cell008	5	2
Rep1	Cell009	5	2
Rep2	Cell010	3	2
Rep2	Cell011	0	0
Rep2	Cell012	0	0
Rep2	Cell013	0	0
Rep2	Cell014	7	1
Rep2	Cell015	10	1
Rep3	Cell016	8	1
Rep3	Cell017	2	2
Rep3	Cell018	4	1
Rep3	Cell019	2	2
Rep3	Cell020	1	2
Rep3	Cell021	2	3
Rep3	Cell022	0	0
Rep3	Cell023	1	1
Rep3	Cell024	0	1
Rep3	Cell025	0	0
Rep3	Cell026	3	0
Rep3	Cell027	0	0
Rep3	Cell028	2	0
Rep3	Cell029	0	2
Rep3	Cell030	1	1
Rep3	Cell031	2	0
Rep3	Cell032	1	0

## Sheet: Fig 3I
ExperimentID	CellID	Before	During	After
Replicate1	Cell001	0	0	0
Replicate1	Cell002	0	0	0
Replicate1	Cell003	5	5	5
Replicate1	Cell004	2	2	0
Replicate1	Cell005	3	7	4
Replicate1	Cell006	3	5	3
Replicate1	Cell007	6	8	6
Replicate2	Cell008	2	2	2
Replicate2	Cell009	0	4	0
Replicate2	Cell010	2	3	2
Replicate2	Cell011	0	5	0
Replicate2	Cell012	1	2	1
Replicate2	Cell013	3	5	2
Replicate2	Cell014	2	4	1
Replicate2	Cell015	6	8	7
Replicate3	Cell016	0	1	1
Replicate3	Cell017	2	2	2
Replicate3	Cell018	1	1	1
Replicate3	Cell019	2	2	2
Replicate3	Cell020	4	3	3
Replicate3	Cell021	0	0	0
Replicate3	Cell022	4	4	3
Replicate3	Cell023	4	8	4
Replicate3	Cell024	2	5	0
Replicate3	Cell025	0	0	1
Replicate3	Cell026	5	5	5
Replicate3	Cell027	3	2	2
Replicate3	Cell028	5	5	5
Replicate3	Cell029	4	4	3
Replicate3	Cell030	4	3	5
Replicate3	Cell031	2	1	1
Replicate3	Cell032	4	6	4
Replicate3	Cell033	3	3	3

[truncated: 21 more sheets: Fig 3J, Fig 4A, Fig 4C, Fig 4D, Fig 5C, Fig 5D, Fig 5E, Fig 5F, Fig 5G, Fig 5H, Fig 5J-L, Fig. S2, Fig. S3, Fig. S4, Fig. S5, Fig. S6B, Fig. S6D, Fig. S6E, Fig. S7, Fig. S8 …]
